# Supplementary material for: Comparative Genomics Platform and Phylogenetic Analysis of Fungal Laccases and Multi-Copper Oxidases
Source: Mycobiology. 2020 Sep 11;48(5):373–82. doi: 10.1080/12298093.2020.1816151 (PMC7594830; doi:10.1080/12298093.2020.1816151)
Supplement: Supplemental Material [file TMYB_A_1816151_SM5513.zip › 4_Supplementary_Tables_rev1.xlsx]

## Sheet: Supplementary Table 1
Supplementary Table 1. Domain profiles used in identification of laccases.
InterPro Accession	Description
IPR008972	Cupredoxin
IPR001117	Multicopper oxidase, type 1
IPR011706	Multicopper oxidase, type 2
IPR011707	Multicopper oxidase, type 3
IPR002355	Multicopper oxidase, copper-binding site
IPR033138	Multicopper oxidases, conserved site
IPR017762	Multicopper oxidase, fungi
IPR017761	Laccase
Commonly shared domains of laccase sequences obtained from UniprotKB/SwissProt and dataset used in this study, showing the ratio of presence for each domain.

## Sheet: Supplementary Table 2
Supplementary Table 2. List of characterized proteins for inferring molecular functions of each (sub)clade.
Clade	Subclade	Sequence Name	Species	Kingdom	Phylum	Subphylum	Length	Secretory	IRR002355	IPR033138	GC%	uniprot	Notes
A	A1	fgenesh2_pg.13_#_40	Agaricus bisporus	Fungi	Basidiomycota	Agaricomycotina	520	S	1	2	0.46	Q12542	LCC2
		fgenesh2_kg.13_#_30_#_2_1575_CFAF_CFAG_CFAH_EXTA	Agaricus bisporus	Fungi	Basidiomycota	Agaricomycotina	520	S	1	2	0.46	Q12541	LCC2, white laccase
		estExt_fgenesh1_pm.C_60392	Pleurotus ostreatus	Fungi	Basidiomycota	Agaricomycotina	529	S	1	2	0.521	Q12729	POX1
		fgenesh3_kg.6_#_42_#_gi	Pleurotus ostreatus	Fungi	Basidiomycota	Agaricomycotina	533	S	1	2	0.53	Q12739	POX2
	A2	Pa_4_3640	Podospora anserina 3	Fungi	Ascomycota	Pezizomycotina	659	S	1	1	0.57	B2AQN4	Ascorbase, AO1
		FGSG_02330T0	Fusarium graminearum 3A	Fungi	Ascomycota	Pezizomycotina	602	S	1	1	0.48	I1RF64	aurL
		RO3G_07290	Rhizopus oryzae 3 2009	Fungi	Zygomycota	Mucoromycotina	610	S	1	0	0.4	I1C2A5	Virulence factor
		fgenesh1_pm.C_scaffold_2000691	Schizophyllum commune	Fungi	Basidiomycota	Agaricomycotina	583	N	1	1	0.59	D8PTK2	White Laccase
		ANID_08581	Aspergillus nidulans 4	Fungi	Ascomycota	Pezizomycotina	583	S	1	1	0.48	A0A1U8QN53
		AFL2G_08693	Aspergillus flavus 2 NEW	Fungi	Ascomycota	Pezizomycotina	578	N	1	1	0.52	B8NMX2
		RO3G_06637	Rhizopus oryzae 3 2009	Fungi	Zygomycota	Mucoromycotina	554	S	0	0	0.41	I1C0F2
		RO3G_10569	Rhizopus oryzae 3 2009	Fungi	Zygomycota	Mucoromycotina	526	S	0	0	0.41	I1CBM9
		RO3G_15489	Rhizopus oryzae 3 2009	Fungi	Zygomycota	Mucoromycotina	697	S	0	0	0.46	I1CQP8
B1	B1	NP_388511.1	Bacillus subtilis subsp. subtilis str. 168	Bacteria	Firmicutes	Bacilli	513	N	0	0	0.48	P07788	CotA
		ECDH10B_0103	Escherichia coli K12 DH10B	Bacteria	Proteobacteria	Gammaproteobacteria	516	N	1	0	0.55	P36649	CueO
		ECDH10B_3191	Escherichia coli K12 DH10B	Bacteria	Proteobacteria	Gammaproteobacteria	470	N	0	0	0.56	P26648,	ftsP
		Pa_5_1710	Podospora anserina 3	Fungi	Ascomycota	Pezizomycotina	625	N	0	0	0.56	B2AES0	PODAN1
		Pa_6_11170	Podospora anserina 3	Fungi	Ascomycota	Pezizomycotina	595	S	0	0	0.54	B2ANK8	PODAN2, Bilirubin oxidase
		VDBG_05807	Verticillium albo-atrum VaMs. 102 1	Fungi	Ascomycota	Pezizomycotina	602	S	0	0	0.58	C9SJT4	VERA1
		VDAG_07741	Verticillium dahliae VdLs. 17 1	Fungi	Ascomycota	Pezizomycotina	602	S	0	0	0.6	G2XC59	VERDV
		MGG_08046T0	Magnaporthe oryzae 8	Fungi	Ascomycota	Pezizomycotina	620	S	1	0	0.54	G4MXQ4
		MGG_13764T0	Magnaporthe oryzae 8	Fungi	Ascomycota	Pezizomycotina	629	S	0	0	0.63	G4N1N0
		MGG_07500T0	Magnaporthe oryzae 8	Fungi	Ascomycota	Pezizomycotina	627	N	0	0	0.59	G4N1N3
		NCU05042T0	Neurospora crassa 10	Fungi	Ascomycota	Pezizomycotina	620	S	0	0	0.53	Q7RX46
	B2	Afu2g17540	Aspergillus fumigatus Af293	Fungi	Ascomycota	Pezizomycotina	640	S	0	1	0.57	Q4WZB4	ABR1_ASPFU
		CNAG_06241T0	Cryptococcus neoformans var. grubii H99	Fungi	Basidiomycota	Agaricomycotina	640	N	1	1	0.49	J9W0J5	Acidic laccase
		UM00105.1	Ustilago maydis 521 1	Fungi	Basidiomycota	Ustilaginomycotina	629	N	1	1	0.56	Q4PIF8	fer1
		RO3G_03472	Rhizopus oryzae 3 2009	Fungi	Zygomycota	Mucoromycotina	585	N	1	1	0.44	I1BRD7	Ferroxidase
		CNAG_02958T0	Cryptococcus neoformans var. grubii H99	Fungi	Basidiomycota	Agaricomycotina	639	S	1	1	0.46	J9VMA7	Ferroxidase
		CNAG_07865T0	Cryptococcus neoformans var. grubii H99	Fungi	Basidiomycota	Agaricomycotina	632	N	1	1	0.46	J9VYC5	Ferroxidase
		Pa_2_530	Podospora anserina 3	Fungi	Ascomycota	Pezizomycotina	549	S	1	1	0.55	B2B497	Ferroxidase,ABR1
		Pa_6_4220	Podospora anserina 3	Fungi	Ascomycota	Pezizomycotina	674	N	1	2	0.5	B2B1R7	Ferroxidase,FET3
		estExt_genewise1_worm.C_chr_7.10213	Pichia stipitis	Fungi	Ascomycota	Saccharomycotina	631	N	1	2	0.42	A0A1D8PPD8	FET3
		FGSG_05159T0	Fusarium graminearum 3A	Fungi	Ascomycota	Pezizomycotina	622	N	1	2	0.48	I1RMG9	FET3
		YMR058W	Saccharomyces cerevisiae S288C 2010	Fungi	Ascomycota	Saccharomycotina	636	N	1	2	0.44	P38993	fet3
		orf19.4213	Candida albicans 21	Fungi	Ascomycota	Saccharomycotina	624	N	1	2	0.38	P78591	Fet3P
		MGL_4194	Malassezia globosa	Fungi	Basidiomycota	Ustilaginomycotina	532	S	1	1	0.5	P43561	fet5
		Afu5g03790	Aspergillus fumigatus Af293	Fungi	Ascomycota	Pezizomycotina	575	N	1	1	0.53	E9R598	fetC
		MGL_4262	Malassezia globosa	Fungi	Basidiomycota	Ustilaginomycotina	545	S	1	1	0.57	Q09920	fio1
		YDR506C	Saccharomyces cerevisiae S288C 2010	Fungi	Ascomycota	Saccharomycotina	608	N	1	2	0.4	Q04399	gmc1
		KLLA0F26400g	Kluyveromyces lactis 2	Fungi	Ascomycota	Saccharomycotina	631	N	1	2	0.41	Q6CII3	Iron transport multicopper oxidase FET3
		estExt_Genewise1Plus.C_90757	Cochliobolus heterostrophus C5	Fungi	Ascomycota	Pezizomycotina	549	S	1	1	0.51	D0VYQ6	MCO1
		SPPG_05711	Spizellomyces punctatus DAOM BR117	Fungi	Chytridiomycota	Chytridiomycetes	574	N	1	1	0.5	A0A0L0HEM4
C	C1	SPPG_00002	Spizellomyces punctatus DAOM BR117	Fungi	Chytridiomycota	Chytridiomycetes	568	N	1	1	0.49	A0A0L0HSD4
	C2	TEQG_06663	Trichophyton equinum 1	Fungi	Ascomycota	Pezizomycotina	565	N	1	1	0.55	F2Q0L2	fet3
		CNAG_03465T0	Cryptococcus neoformans var. grubii H99	Fungi	Basidiomycota	Agaricomycotina	624	S	0	0	0.47	J9VY90	LAC1_CRYNH, Melanin
		CNAG_03464T0	Cryptococcus neoformans var. grubii H99	Fungi	Basidiomycota	Agaricomycotina	594	S	0	0	0.47	J9VQZ4	LAC2_CRYNH, Melanin
		AFL2G_01047	Aspergillus flavus 2 NEW	Fungi	Ascomycota	Pezizomycotina	552	N	0	0	0.49	B8MZ52
		fgenesh2_pg.60_#_77	Melampsora laricis-populina	Fungi	Basidiomycota	Pucciniomycotina	628	N	0	0	0.41	F4S552
	C3	FGSG_02328T0	Fusarium graminearum 3A	Fungi	Ascomycota	Pezizomycotina	677	N	1	1	0.49	I1RF62	GIP1
		Afu1g15670	Aspergillus fumigatus Af293	Fungi	Ascomycota	Pezizomycotina	596	N	1	1	0.52	Q4WRN7	Laccase TilA
		ANID_06635	Aspergillus nidulans 4	Fungi	Ascomycota	Pezizomycotina	609	S	1	0	0.51	P17489	Pigment, yA
		TEQG_05791	Trichophyton equinum 1	Fungi	Ascomycota	Pezizomycotina	603	S	1	1	0.47	F2PY29
		ANID_00901	Aspergillus nidulans 4	Fungi	Ascomycota	Pezizomycotina	601	S	1	1	0.49	Q5BEX9
D		BC1G_00138	Botrytis cinerea 1A	Fungi	Ascomycota	Pezizomycotina	557	N	1	1	0.45	Q12570	LAC1_BOTFU, Lignin
		fgenesh1_pg.C_scaffold_3000452	Cryphonectria parasitica	Fungi	Ascomycota	Pezizomycotina	591	S	1	1	0.49	Q03966,	LAC1_CRYPA, Lignin
		NCU04528T0	Neurospora crassa 10	Fungi	Ascomycota	Pezizomycotina	619	S	1	1	0.56	P06811	LAC1_NEUCR, Lgnin
		BC1G_08553	Botrytis cinerea 1A	Fungi	Ascomycota	Pezizomycotina	581	S	1	1	0.46	Q96WM9	LAC2_BOTFU, Lignin
		Pa_5_4140	Podospora anserina 3	Fungi	Ascomycota	Pezizomycotina	702	N	1	1	0.57	B2ALN2	LAC2_PODAS
		BC1G_10329	Botrytis cinerea 1A	Fungi	Ascomycota	Pezizomycotina	663	S	1	1	0.45	Q96UM2	LAC3_BOTFU
		Pa_7_4200	Podospora anserina 3	Fungi	Ascomycota	Pezizomycotina	628	N	1	1	0.54	B2AV38	Lignin
		Pa_5_4660	Podospora anserina 3	Fungi	Ascomycota	Pezizomycotina	634	N	0	0	0.54	B2AMP0	Lignin
		Pa_5_1200	Podospora anserina 3	Fungi	Ascomycota	Pezizomycotina	621	N	1	1	0.56	P78722	Melanin
		Pa_5_1200	Podospora anserina 3	Fungi	Ascomycota	Pezizomycotina	658	S	1	1	0.53	B2AEX8	Pseudogene
		Afu4g14490	Aspergillus fumigatus Af293	Fungi	Ascomycota	Pezizomycotina	609	S	1	1	0.54	Q4WQY8	tpcJ, Mycotoxin
		UREG_02285.1	Uncinocarpus reesii	Fungi	Ascomycota	Pezizomycotina	632	S	1	0	0.49	C4JF63

## Sheet: Supplementary Table 3
Supplementary Table 3. List of 505 predicted proteins in the representative dataset.
Sequence Name	Clade	Species	Kingdom	Phylum	Subphylum	Length	Secretory	IRR002355	IPR033138	Total Number of Copper Binding Sites
estExt_fgenesh2_kg.C_90339	A1	Agaricus bisporus	Fungi	Basidiomycota	Agaricomycotina	524	S	1	1	1
estExt_fgenesh2_pm.C_40702	A1	Agaricus bisporus	Fungi	Basidiomycota	Agaricomycotina	531	S	1	1	1
estExt_fgenesh2_pm.C_40715	A1	Agaricus bisporus	Fungi	Basidiomycota	Agaricomycotina	517	S	1	2	2
estExt_fgenesh2_pm.C_70127	A1	Agaricus bisporus	Fungi	Basidiomycota	Agaricomycotina	515	N	1	1	1
estExt_Genewise1Plus.C_70444	A1	Agaricus bisporus	Fungi	Basidiomycota	Agaricomycotina	526	N	1	1	1
estExt_Genewise1Plus.C_91003	A1	Agaricus bisporus	Fungi	Basidiomycota	Agaricomycotina	521	S	0	1	1
fgenesh2_kg.13_#_30_#_2_1575_CFAF_CFAG_CFAH_EXTA	A1	Agaricus bisporus	Fungi	Basidiomycota	Agaricomycotina	520	S	1	2	2
fgenesh2_kg.4_#_647_#_2_498_CFAF_CFAG_CFAH_EXTA	A1	Agaricus bisporus	Fungi	Basidiomycota	Agaricomycotina	528	S	1	1	1
fgenesh2_pg.13_#_40	A1	Agaricus bisporus	Fungi	Basidiomycota	Agaricomycotina	520	S	1	2	2
Genemark.3962_g	A1	Agaricus bisporus	Fungi	Basidiomycota	Agaricomycotina	536	S	1	1	1
Genemark.3969_g	A1	Agaricus bisporus	Fungi	Basidiomycota	Agaricomycotina	535	S	1	1	1
Genemark.7412_g	A1	Agaricus bisporus	Fungi	Basidiomycota	Agaricomycotina	524	S	1	0	1
e_gw1.17.213.1	A1	Coniophora puteana	Fungi	Basidiomycota	Agaricomycotina	519	S	1	2	2
estExt_Genewise1.C_17_t10445	A1	Coniophora puteana	Fungi	Basidiomycota	Agaricomycotina	484	N	0	1	1
estExt_Genewise1Plus.C_170407	A1	Coniophora puteana	Fungi	Basidiomycota	Agaricomycotina	552	S	0	1	1
fgenesh1_pm.20_#_37	A1	Coniophora puteana	Fungi	Basidiomycota	Agaricomycotina	514	N	0	0	0
gm1.11427_g	A1	Coniophora puteana	Fungi	Basidiomycota	Agaricomycotina	610	N	0	1	1
gm1.11433_g	A1	Coniophora puteana	Fungi	Basidiomycota	Agaricomycotina	583	S	0	1	1
CC1G_00686	A1	Coprinus cinereus 2	Fungi	Basidiomycota	Agaricomycotina	434	S	1	1	1
CC1G_00690	A1	Coprinus cinereus 2	Fungi	Basidiomycota	Agaricomycotina	526	S	1	2	2
CC1G_02449	A1	Coprinus cinereus 2	Fungi	Basidiomycota	Agaricomycotina	518	S	1	1	2
CC1G_02533	A1	Coprinus cinereus 2	Fungi	Basidiomycota	Agaricomycotina	516	S	1	1	2
CC1G_03936	A1	Coprinus cinereus 2	Fungi	Basidiomycota	Agaricomycotina	506	S	1	1	2
CC1G_03946	A1	Coprinus cinereus 2	Fungi	Basidiomycota	Agaricomycotina	516	S	1	1	2
CC1G_05965	A1	Coprinus cinereus 2	Fungi	Basidiomycota	Agaricomycotina	728	S	1	1	2
CC1G_05972	A1	Coprinus cinereus 2	Fungi	Basidiomycota	Agaricomycotina	545	S	1	2	2
CC1G_05998	A1	Coprinus cinereus 2	Fungi	Basidiomycota	Agaricomycotina	533	N	0	0	0
CC1G_06019	A1	Coprinus cinereus 2	Fungi	Basidiomycota	Agaricomycotina	533	S	1	2	2
CC1G_08587	A1	Coprinus cinereus 2	Fungi	Basidiomycota	Agaricomycotina	553	S	0	0	0
CC1G_08591	A1	Coprinus cinereus 2	Fungi	Basidiomycota	Agaricomycotina	515	S	0	0	0
CC1G_09263	A1	Coprinus cinereus 2	Fungi	Basidiomycota	Agaricomycotina	529	S	1	2	2
CC1G_09609	A1	Coprinus cinereus 2	Fungi	Basidiomycota	Agaricomycotina	543	S	1	2	2
CC1G_09611	A1	Coprinus cinereus 2	Fungi	Basidiomycota	Agaricomycotina	546	S	1	2	2
CC1G_09614	A1	Coprinus cinereus 2	Fungi	Basidiomycota	Agaricomycotina	530	S	1	1	1
e_gw1.19.145.1	A1	Dichomitus squalens 1	Fungi	Basidiomycota	Agaricomycotina	514	N	1	2	2
e_gw1.45.58.1	A1	Dichomitus squalens 1	Fungi	Basidiomycota	Agaricomycotina	519	N	0	1	1
estExt_Genemark1.C_1_t20344	A1	Dichomitus squalens 1	Fungi	Basidiomycota	Agaricomycotina	520	N	0	1	1
estExt_Genemark1.C_1_t20469	A1	Dichomitus squalens 1	Fungi	Basidiomycota	Agaricomycotina	530	S	0	1	1
estExt_Genemark1.C_90047	A1	Dichomitus squalens 1	Fungi	Basidiomycota	Agaricomycotina	521	S	0	1	1
estExt_Genewise1Plus.C_130266	A1	Dichomitus squalens 1	Fungi	Basidiomycota	Agaricomycotina	527	N	0	1	1
estExt_Genewise1Plus.C_440125	A1	Dichomitus squalens 1	Fungi	Basidiomycota	Agaricomycotina	521	S	0	1	1
fgenesh1_pm.1_#_788	A1	Dichomitus squalens 1	Fungi	Basidiomycota	Agaricomycotina	520	S	0	1	1
fgenesh1_pm.23_#_26	A1	Dichomitus squalens 1	Fungi	Basidiomycota	Agaricomycotina	522	S	0	1	1
gm1.5638_g	A1	Dichomitus squalens 1	Fungi	Basidiomycota	Agaricomycotina	520	N	0	1	1
gm1.9074_g	A1	Dichomitus squalens 1	Fungi	Basidiomycota	Agaricomycotina	494	N	0	1	1
e_gw1.120.34.1	A1	Fomitopsis pinicola FP-58527 SS1	Fungi	Basidiomycota	Agaricomycotina	505	N	0	1	1
Fompi1.e_gw1.21.118.1	A1	Fomitopsis pinicola FP-58527 SS1	Fungi	Basidiomycota	Agaricomycotina	530	S	0	1	1
Fompi1.e_gw1.7.200.1	A1	Fomitopsis pinicola FP-58527 SS1	Fungi	Basidiomycota	Agaricomycotina	529	S	0	1	1
Fompi1.e_gw1.7.47.1	A1	Fomitopsis pinicola FP-58527 SS1	Fungi	Basidiomycota	Agaricomycotina	539	S	0	1	1
Fompi1.gm1.6216_g	A1	Fomitopsis pinicola FP-58527 SS1	Fungi	Basidiomycota	Agaricomycotina	536	S	0	1	1
fgenesh1_kg.03_#_678_#_181088	A1	Heterobasidion irregulare TC 32-1	Fungi	Basidiomycota	Agaricomycotina	503	S	0	1	1
Hetan1.dfl_dfl_EuGene4001229	A1	Heterobasidion irregulare TC 32-1	Fungi	Basidiomycota	Agaricomycotina	533	N	0	1	1
Hetan1.dfl_EuGene16000086	A1	Heterobasidion irregulare TC 32-1	Fungi	Basidiomycota	Agaricomycotina	532	S	1	2	2
Hetan1.estExt_Genewise1.C_41971	A1	Heterobasidion irregulare TC 32-1	Fungi	Basidiomycota	Agaricomycotina	529	S	0	1	1
Hetan1.estExt_Genewise1Plus.C_130048	A1	Heterobasidion irregulare TC 32-1	Fungi	Basidiomycota	Agaricomycotina	517	S	0	1	1
Hetan1.EuGene11000363	A1	Heterobasidion irregulare TC 32-1	Fungi	Basidiomycota	Agaricomycotina	542	S	1	2	2
Hetan1.EuGene17000142	A1	Heterobasidion irregulare TC 32-1	Fungi	Basidiomycota	Agaricomycotina	541	S	0	0	0
Hetan1.EuGene17000143	A1	Heterobasidion irregulare TC 32-1	Fungi	Basidiomycota	Agaricomycotina	533	S	0	1	1
Hetan1.EuGene5000736	A1	Heterobasidion irregulare TC 32-1	Fungi	Basidiomycota	Agaricomycotina	538	S	0	1	1
Hetan1.fgenesh2_pm.C_scaffold_16000035	A1	Heterobasidion irregulare TC 32-1	Fungi	Basidiomycota	Agaricomycotina	530	S	1	1	2
Hetan1.Genemark.4263_g	A1	Heterobasidion irregulare TC 32-1	Fungi	Basidiomycota	Agaricomycotina	533	S	0	1	1
Hetan1.Genemark.4967_g	A1	Heterobasidion irregulare TC 32-1	Fungi	Basidiomycota	Agaricomycotina	513	S	0	1	1
Hetan1.YAI_e_gw1.4.272.1	A1	Heterobasidion irregulare TC 32-1	Fungi	Basidiomycota	Agaricomycotina	524	N	0	1	1
Hetan1.YAI_EuGene16000107	A1	Heterobasidion irregulare TC 32-1	Fungi	Basidiomycota	Agaricomycotina	534	N	0	1	1
e_gw1.6.1115.1	A1	Pleurotus ostreatus	Fungi	Basidiomycota	Agaricomycotina	532	S	1	2	2
e_gw1.6.1130.1	A1	Pleurotus ostreatus	Fungi	Basidiomycota	Agaricomycotina	575	S	0	1	1
e_gw1.8.1330.1	A1	Pleurotus ostreatus	Fungi	Basidiomycota	Agaricomycotina	519	S	1	2	2
estExt_fgenesh1_pm.C_60392	A1	Pleurotus ostreatus	Fungi	Basidiomycota	Agaricomycotina	529	S	1	2	2
estExt_Genewise1.C_110409	A1	Pleurotus ostreatus	Fungi	Basidiomycota	Agaricomycotina	516	S	1	1	2
estExt_Genewise1Plus.C_61245	A1	Pleurotus ostreatus	Fungi	Basidiomycota	Agaricomycotina	534	S	0	1	1
fgenesh1_pm.C_scaffold_6000308	A1	Pleurotus ostreatus	Fungi	Basidiomycota	Agaricomycotina	518	S	0	0	0
fgenesh1_pm.C_scaffold_6000411	A1	Pleurotus ostreatus	Fungi	Basidiomycota	Agaricomycotina	522	S	1	0	1
fgenesh3_kg.6_#_42_#_gi	A1	Pleurotus ostreatus	Fungi	Basidiomycota	Agaricomycotina	533	S	1	2	2
genemark.4314_g	A1	Pleurotus ostreatus	Fungi	Basidiomycota	Agaricomycotina	541	S	1	1	1
genemark.8511_g	A1	Pleurotus ostreatus	Fungi	Basidiomycota	Agaricomycotina	534	S	0	1	1
e_gw1.174.29.1	A1	Postia placenta 1	Fungi	Basidiomycota	Agaricomycotina	521	S	0	1	1
estExt_Genewise1Plus.C_300114	A1	Postia placenta 1	Fungi	Basidiomycota	Agaricomycotina	537	S	0	1	1
fgenesh3_pm.67__5	A1	Postia placenta 1	Fungi	Basidiomycota	Agaricomycotina	433	S	0	1	1
fgenesh1_pm.C_scaffold_25000003	A1	Schizophyllum commune	Fungi	Basidiomycota	Agaricomycotina	512	S	1	1	1
fgenesh1_pm.C_scaffold_8000013	A1	Schizophyllum commune	Fungi	Basidiomycota	Agaricomycotina	531	S	1	1	1
estExt_fgenesh1_pg.C_100331	A1	Serpula lacrymans S7.9 v2.0	Fungi	Basidiomycota	Agaricomycotina	531	S	1	1	2
Serla_S7_9.estExt_Genewise2Plus.C_100324	A1	Serpula lacrymans S7.9 v2.0	Fungi	Basidiomycota	Agaricomycotina	523	S	1	2	2
Serla_S7_9.estExt_Genewise2Plus.C_100330	A1	Serpula lacrymans S7.9 v2.0	Fungi	Basidiomycota	Agaricomycotina	539	S	0	1	1
Serla_S7_9.estExt_Genewise2Plus.C_70129	A1	Serpula lacrymans S7.9 v2.0	Fungi	Basidiomycota	Agaricomycotina	535	S	0	1	1
AFL2G_08693	A2	Aspergillus flavus 2 NEW	Fungi	Ascomycota	Pezizomycotina	578	N	1	1	1
ANID_07389	A2	Aspergillus nidulans 4	Fungi	Ascomycota	Pezizomycotina	580	S	1	1	1
ANID_08581	A2	Aspergillus nidulans 4	Fungi	Ascomycota	Pezizomycotina	583	S	1	1	1
e_gw1.18.504.1	A2	Cochliobolus heterostrophus C5	Fungi	Ascomycota	Pezizomycotina	589	S	1	1	1
estExt_Genewise1Plus.C_21386	A2	Cochliobolus heterostrophus C5	Fungi	Ascomycota	Pezizomycotina	606	S	1	1	1
GLRG_10653T0	A2	Colletotrichum graminicola M1.001	Fungi	Ascomycota	Pezizomycotina	601	S	1	1	1
FGSG_02330T0	A2	Fusarium graminearum 3A	Fungi	Ascomycota	Pezizomycotina	602	S	1	1	1
FOXG_03923T0	A2	Fusarium oxysporum 2A	Fungi	Ascomycota	Pezizomycotina	601	S	1	1	1
estExt_Genewise1Plus.C_sca_70_chr7_7_00003	A2	Fusarium solani 2	Fungi	Ascomycota	Pezizomycotina	600	S	1	1	1
FVEG_11948T0	A2	Fusarium verticillioides 3A	Fungi	Ascomycota	Pezizomycotina	564	S	1	1	1
MGG_14307T0	A2	Magnaporthe oryzae 8	Fungi	Ascomycota	Pezizomycotina	603	S	1	1	1
estExt_fgenesh1_pm.C_60328	A2	Mycosphaerella fijiensis 2	Fungi	Ascomycota	Pezizomycotina	522	N	1	1	1
EEA25167.1	A2	Penicillium marneffei 2	Fungi	Ascomycota	Pezizomycotina	623	S	1	0	1
Pa_4_3640	A2	Podospora anserina 3	Fungi	Ascomycota	Pezizomycotina	659	S	1	1	1
PTRG_09709	A2	Pyrenophora tritici-repentis	Fungi	Ascomycota	Pezizomycotina	506	N	1	1	1
SNOG_10837	A2	Stagonospora nodorum 2A	Fungi	Ascomycota	Pezizomycotina	530	N	1	1	1
Trive1.e_gw1.1.980.1	A2	Trichoderma virens 2	Fungi	Ascomycota	Pezizomycotina	608	S	1	1	1
Hetan1.YAI_estExt_Genewise1Plus.C_80082	A2	Heterobasidion irregulare TC 32-1	Fungi	Basidiomycota	Agaricomycotina	616	S	1	1	1
fgenesh1_pm.C_scaffold_2000691	A2	Schizophyllum commune	Fungi	Basidiomycota	Agaricomycotina	583	N	1	1	1
estExt_Genewise1Plus.C_230046	A2	Melampsora laricis-populina	Fungi	Basidiomycota	Pucciniomycotina	619	S	1	1	1
EuGene.00360119	A2	Melampsora laricis-populina	Fungi	Basidiomycota	Pucciniomycotina	514	N	0	0	0
gw1.36.15.1	A2	Melampsora laricis-populina	Fungi	Basidiomycota	Pucciniomycotina	531	N	1	1	1
PGTG_17514	A2	Puccinia graminis	Fungi	Basidiomycota	Pucciniomycotina	679	N	1	1	1
UM05548.1	A2	Ustilago maydis 521 1	Fungi	Basidiomycota	Ustilaginomycotina	767	S	1	1	1
RO3G_06637	A2	Rhizopus oryzae 3 2009	Fungi	Zygomycota	Mucoromycotina	554	S	0	0	0
RO3G_07290	A2	Rhizopus oryzae 3 2009	Fungi	Zygomycota	Mucoromycotina	610	S	1	0	1
RO3G_10569	A2	Rhizopus oryzae 3 2009	Fungi	Zygomycota	Mucoromycotina	526	S	0	0	0
RO3G_15489	A2	Rhizopus oryzae 3 2009	Fungi	Zygomycota	Mucoromycotina	697	S	0	0	0
AFL2G_08008	B1	Aspergillus flavus 2 NEW	Fungi	Ascomycota	Pezizomycotina	580	N	1	1	1
AFL2G_09962	B1	Aspergillus flavus 2 NEW	Fungi	Ascomycota	Pezizomycotina	592	N	1	2	2
Afu2g17540	B1	Aspergillus fumigatus Af293	Fungi	Ascomycota	Pezizomycotina	640	S	0	1	1
Afu5g03790	B1	Aspergillus fumigatus Af293	Fungi	Ascomycota	Pezizomycotina	575	N	1	1	1
An01g08960	B1	Aspergillus niger CBS 513.88	Fungi	Ascomycota	Pezizomycotina	613	N	1	1	1
An14g05370	B1	Aspergillus niger CBS 513.88	Fungi	Ascomycota	Pezizomycotina	547	S	0	1	1
An15g05520	B1	Aspergillus niger CBS 513.88	Fungi	Ascomycota	Pezizomycotina	621	N	1	1	1
BC1G_02441	B1	Botrytis cinerea 1A	Fungi	Ascomycota	Pezizomycotina	615	N	1	2	2
estExt_Genewise1Plus.C_80301	B1	Cochliobolus heterostrophus C5	Fungi	Ascomycota	Pezizomycotina	585	N	1	2	2
estExt_Genewise1Plus.C_90757	B1	Cochliobolus heterostrophus C5	Fungi	Ascomycota	Pezizomycotina	549	S	1	1	1
GLRG_01311T0	B1	Colletotrichum graminicola M1.001	Fungi	Ascomycota	Pezizomycotina	742	N	1	1	1
GLRG_02619T0	B1	Colletotrichum graminicola M1.001	Fungi	Ascomycota	Pezizomycotina	621	N	1	1	1
GLRG_04204T0	B1	Colletotrichum graminicola M1.001	Fungi	Ascomycota	Pezizomycotina	568	S	1	2	2
GLRG_08671T0	B1	Colletotrichum graminicola M1.001	Fungi	Ascomycota	Pezizomycotina	619	N	1	1	1
CH063_04684T0	B1	Colletotrichum higginsianum	Fungi	Ascomycota	Pezizomycotina	473	S	0	1	1
CH063_15137T0	B1	Colletotrichum higginsianum	Fungi	Ascomycota	Pezizomycotina	444	S	0	0	0
fgenesh1_pg.C_scaffold_3001176	B1	Cryphonectria parasitica	Fungi	Ascomycota	Pezizomycotina	783	N	1	1	1
fgenesh1_pg.C_scaffold_7000086	B1	Cryphonectria parasitica	Fungi	Ascomycota	Pezizomycotina	552	N	1	2	2
FGSG_02142T0	B1	Fusarium graminearum 3A	Fungi	Ascomycota	Pezizomycotina	585	N	1	2	2
FGSG_05159T0	B1	Fusarium graminearum 3A	Fungi	Ascomycota	Pezizomycotina	622	N	1	2	2
FOXG_02846T0	B1	Fusarium oxysporum 2A	Fungi	Ascomycota	Pezizomycotina	581	N	1	2	2
FOXG_07915T0	B1	Fusarium oxysporum 2A	Fungi	Ascomycota	Pezizomycotina	623	N	1	2	2
e_gw1.3.1000.1	B1	Fusarium solani 2	Fungi	Ascomycota	Pezizomycotina	622	N	1	2	2
estExt_Genewise1.C_sca_14_chr10_3_00579	B1	Fusarium solani 2	Fungi	Ascomycota	Pezizomycotina	599	N	1	2	2
FVEG_01690T0	B1	Fusarium verticillioides 3A	Fungi	Ascomycota	Pezizomycotina	581	N	1	2	2
FVEG_04838T0	B1	Fusarium verticillioides 3A	Fungi	Ascomycota	Pezizomycotina	643	N	1	2	2
MGG_02156T0	B1	Magnaporthe oryzae 8	Fungi	Ascomycota	Pezizomycotina	599	N	1	1	1
MGG_07220T0	B1	Magnaporthe oryzae 8	Fungi	Ascomycota	Pezizomycotina	542	S	1	2	2
MGG_07771T0	B1	Magnaporthe oryzae 8	Fungi	Ascomycota	Pezizomycotina	694	N	1	0	1
estExt_fgenesh1_kg.C_20073	B1	Mycosphaerella fijiensis 2	Fungi	Ascomycota	Pezizomycotina	595	N	1	2	2
estExt_fgenesh1_pg.C_chr_20405	B1	Mycosphaerella graminicola 2	Fungi	Ascomycota	Pezizomycotina	591	N	1	2	2
NFIA_038330	B1	Neosartorya fischeri 2	Fungi	Ascomycota	Pezizomycotina	592	N	1	1	1
NFIA_092960	B1	Neosartorya fischeri 2	Fungi	Ascomycota	Pezizomycotina	699	S	0	1	1
NCU03498T0	B1	Neurospora crassa 10	Fungi	Ascomycota	Pezizomycotina	693	N	1	1	1
NCU04593T0	B1	Neurospora crassa 10	Fungi	Ascomycota	Pezizomycotina	544	S	1	1	1
EEA21960.1	B1	Penicillium marneffei 2	Fungi	Ascomycota	Pezizomycotina	613	N	1	1	1
EEA24193.1	B1	Penicillium marneffei 2	Fungi	Ascomycota	Pezizomycotina	555	S	0	1	1
Pa_2_530	B1	Podospora anserina 3	Fungi	Ascomycota	Pezizomycotina	549	S	1	1	1
Pa_6_2550	B1	Podospora anserina 3	Fungi	Ascomycota	Pezizomycotina	695	N	1	1	1
Pa_6_4220	B1	Podospora anserina 3	Fungi	Ascomycota	Pezizomycotina	674	N	1	2	2
PTRG_06825	B1	Pyrenophora tritici-repentis	Fungi	Ascomycota	Pezizomycotina	562	S	1	1	1
PTRG_10369	B1	Pyrenophora tritici-repentis	Fungi	Ascomycota	Pezizomycotina	583	N	1	1	1
SS1G_01627.1	B1	Sclerotinia sclerotiorum 1	Fungi	Ascomycota	Pezizomycotina	617	N	1	1	1
SNOG_02287	B1	Stagonospora nodorum 2A	Fungi	Ascomycota	Pezizomycotina	546	N	1	1	1
SNOG_13070	B1	Stagonospora nodorum 2A	Fungi	Ascomycota	Pezizomycotina	462	N	1	1	1
Trive1.e_gw1.2.1529.1	B1	Trichoderma virens 2	Fungi	Ascomycota	Pezizomycotina	625	N	1	2	2
Trive1.fgenesh1_pg.C_scaffold_10000416	B1	Trichoderma virens 2	Fungi	Ascomycota	Pezizomycotina	615	N	1	1	1
TEQG_08008	B1	Trichophyton equinum 1	Fungi	Ascomycota	Pezizomycotina	623	N	1	2	2
VDBG_00579	B1	Verticillium albo-atrum VaMs. 102 1	Fungi	Ascomycota	Pezizomycotina	570	S	1	2	2
VDBG_03467	B1	Verticillium albo-atrum VaMs. 102 1	Fungi	Ascomycota	Pezizomycotina	563	N	1	2	2
VDBG_09077	B1	Verticillium albo-atrum VaMs. 102 1	Fungi	Ascomycota	Pezizomycotina	531	N	1	1	1
VDAG_00189	B1	Verticillium dahliae VdLs. 17 1	Fungi	Ascomycota	Pezizomycotina	570	N	1	2	2
VDAG_07226	B1	Verticillium dahliae VdLs. 17 1	Fungi	Ascomycota	Pezizomycotina	594	N	1	1	1
VDAG_09919	B1	Verticillium dahliae VdLs. 17 1	Fungi	Ascomycota	Pezizomycotina	563	N	1	2	2
NP_983177.1	B1	Ashbya gossypii AT3C10895	Fungi	Ascomycota	Saccharomycotina	612	N	1	2	2
NP_984228.1	B1	Ashbya gossypii AT3C10895	Fungi	Ascomycota	Saccharomycotina	626	N	1	2	2
orf19.4211	B1	Candida albicans 21	Fungi	Ascomycota	Saccharomycotina	619	N	1	2	2
orf19.4212	B1	Candida albicans 21	Fungi	Ascomycota	Saccharomycotina	626	N	1	2	2
orf19.4213	B1	Candida albicans 21	Fungi	Ascomycota	Saccharomycotina	624	N	1	2	2
orf19.4215	B1	Candida albicans 21	Fungi	Ascomycota	Saccharomycotina	625	N	1	2	2
orf19.943	B1	Candida albicans 21	Fungi	Ascomycota	Saccharomycotina	620	N	1	2	2
KLLA0C01694g	B1	Kluyveromyces lactis 2	Fungi	Ascomycota	Saccharomycotina	612	S	1	2	2
KLLA0D05489g	B1	Kluyveromyces lactis 2	Fungi	Ascomycota	Saccharomycotina	617	N	1	2	2
KLLA0F26400g	B1	Kluyveromyces lactis 2	Fungi	Ascomycota	Saccharomycotina	631	N	1	2	2
Kpol_1058p12	B1	Kluyveromyces polysporus	Fungi	Ascomycota	Saccharomycotina	622	S	1	1	1
Kpol_1073p16	B1	Kluyveromyces polysporus	Fungi	Ascomycota	Saccharomycotina	612	N	1	1	1
Kpol_2000p90	B1	Kluyveromyces polysporus	Fungi	Ascomycota	Saccharomycotina	628	N	1	2	2
estExt_genewise1_worm.C_chr_7.10213	B1	Pichia stipitis	Fungi	Ascomycota	Saccharomycotina	631	N	1	2	2
estExt_gwp_genewisePlus_human.C_chr_5.10490	B1	Pichia stipitis	Fungi	Ascomycota	Saccharomycotina	626	N	1	2	2
YDR506C	B1	Saccharomyces cerevisiae S288C 2010	Fungi	Ascomycota	Saccharomycotina	608	N	1	2	2
YFL041W	B1	Saccharomyces cerevisiae S288C 2010	Fungi	Ascomycota	Saccharomycotina	622	S	1	1	1
YMR058W	B1	Saccharomyces cerevisiae S288C 2010	Fungi	Ascomycota	Saccharomycotina	636	N	1	2	2
Spar_17084	B1	Saccharomyces paradoxus A12	Fungi	Ascomycota	Saccharomycotina	545	N	1	2	2
Spar_5400	B1	Saccharomyces paradoxus A12	Fungi	Ascomycota	Saccharomycotina	609	N	1	2	2
Spar_7073	B1	Saccharomyces paradoxus A12	Fungi	Ascomycota	Saccharomycotina	622	N	1	1	1
CAG80688.1	B1	Yarrowia lipolytica	Fungi	Ascomycota	Saccharomycotina	589	N	1	2	2
CAG80712.1	B1	Yarrowia lipolytica	Fungi	Ascomycota	Saccharomycotina	653	N	1	2	2
SOCG_02962T0	B1	Schizosaccharomyces octosporus 3	Fungi	Ascomycota	Taphrinomycotina	607	N	1	2	2
SP1_05319	B1	Schizosaccharomyces pombe 132 2	Fungi	Ascomycota	Taphrinomycotina	622	S	1	2	2
estExt_Genewise1.C_90380	B1	Agaricus bisporus	Fungi	Basidiomycota	Agaricomycotina	631	N	1	1	1
estExt_Genewise1.C_180199	B1	Bjerkandera adusta 1	Fungi	Basidiomycota	Agaricomycotina	626	N	1	2	2
fgenesh1_kg.12_#_26_#_isotig05377	B1	Coniophora puteana	Fungi	Basidiomycota	Agaricomycotina	634	N	1	1	1
CNAG_02958T0	B1	Cryptococcus neoformans var. grubii H99	Fungi	Basidiomycota	Agaricomycotina	639	S	1	1	1
CNAG_06241T0	B1	Cryptococcus neoformans var. grubii H99	Fungi	Basidiomycota	Agaricomycotina	640	N	1	1	1
CNAG_07865T0	B1	Cryptococcus neoformans var. grubii H99	Fungi	Basidiomycota	Agaricomycotina	632	N	1	1	1
estExt_Genewise1.C_6_t20348	B1	Dichomitus squalens 1	Fungi	Basidiomycota	Agaricomycotina	628	N	1	2	2
Fompi1.estExt_fgenesh1_kg.C_140051	B1	Fomitopsis pinicola FP-58527 SS1	Fungi	Basidiomycota	Agaricomycotina	647	N	1	1	1
Hetan1.estExt_Genewise1Plus.C_100189	B1	Heterobasidion irregulare TC 32-1	Fungi	Basidiomycota	Agaricomycotina	628	N	1	1	1
e_gw1.181.4.1	B1	Phlebiopsis gigantea 1	Fungi	Basidiomycota	Agaricomycotina	626	N	1	2	2
estExt_fgenesh1_pm.C_110124	B1	Pleurotus ostreatus	Fungi	Basidiomycota	Agaricomycotina	630	S	1	1	1
estExt_fgenesh3_pg.C_120135	B1	Postia placenta 1	Fungi	Basidiomycota	Agaricomycotina	612	S	1	1	1
estExt_Genewise1Plus.C_110159	B1	Postia placenta 1	Fungi	Basidiomycota	Agaricomycotina	646	S	1	1	1
Serla_S7_9.estExt_Genewise2.C_20213	B1	Serpula lacrymans S7.9 v2.0	Fungi	Basidiomycota	Agaricomycotina	633	N	1	1	1
e_gw1.3.48.1	B1	Melampsora laricis-populina	Fungi	Basidiomycota	Pucciniomycotina	626	N	1	1	1
PGTG_13058	B1	Puccinia graminis	Fungi	Basidiomycota	Pucciniomycotina	655	N	0	0	0
estExt_Genewise1Plus.C_30888	B1	Sporobolomyces roseus	Fungi	Basidiomycota	Pucciniomycotina	634	S	1	2	2
MGL_4194	B1	Malassezia globosa	Fungi	Basidiomycota	Ustilaginomycotina	532	S	1	1	1
MGL_4262	B1	Malassezia globosa	Fungi	Basidiomycota	Ustilaginomycotina	545	S	1	1	1
UM00105.1	B1	Ustilago maydis 521 1	Fungi	Basidiomycota	Ustilaginomycotina	629	N	1	1	1
SPPG_05711	B1	Spizellomyces punctatus DAOM BR117	Fungi	Chytridiomycota	Chytridiomycetes	574	N	1	1	1
RO3G_03472	B1	Rhizopus oryzae 3 2009	Fungi	Zygomycota	Mucoromycotina	585	N	1	1	1
NP_213770.1	B2	Aquifex aeolicus VF5	Bacteria	Aquificae	Aquificae	527	N	1	0	1
YP_001192548.1	B2	Flavobacterium johnsoniae UW101	Bacteria	Bacteroidetes	Flavobacteria	746	N	1	2	2
YP_001195414.1	B2	Flavobacterium johnsoniae UW101	Bacteria	Bacteroidetes	Flavobacteria	871	N	1	1	1
YP_001802210.1	B2	Cyanothece sp. AT3C 51142	Bacteria	Cyanobacteria	Not defined	506	N	1	0	1
NP_388511.1	B2	Bacillus subtilis subsp. subtilis str. 168	Bacteria	Firmicutes	Bacilli	513	N	0	0	0
ECDH10B_0103	B2	Escherichia coli K12 DH10B	Bacteria	Proteobacteria	Gammaproteobacteria	516	N	1	0	1
ECDH10B_3191	B2	Escherichia coli K12 DH10B	Bacteria	Proteobacteria	Gammaproteobacteria	470	N	0	0	0
PITG_11291	B2	Phytophthora infestans 1	Chromista	Oomycota	Oomycetes	669	N	1	0	1
fgenesh1_pg.C_scaffold_35000022	B2	Phytophthora ramorum 1.1	Chromista	Oomycota	Oomycetes	655	N	1	0	1
e_gw1.4.996.1	B2	Cochliobolus heterostrophus C5	Fungi	Ascomycota	Pezizomycotina	572	N	0	0	0
gw1.1.118.1	B2	Cochliobolus heterostrophus C5	Fungi	Ascomycota	Pezizomycotina	516	N	0	0	0
GLRG_05705T0	B2	Colletotrichum graminicola M1.001	Fungi	Ascomycota	Pezizomycotina	566	S	0	0	0
GLRG_09339T0	B2	Colletotrichum graminicola M1.001	Fungi	Ascomycota	Pezizomycotina	557	N	0	0	0
GLRG_09953T0	B2	Colletotrichum graminicola M1.001	Fungi	Ascomycota	Pezizomycotina	598	N	0	0	0
CH063_04562T0	B2	Colletotrichum higginsianum	Fungi	Ascomycota	Pezizomycotina	663	S	0	0	0
e_gw1.41.6.1	B2	Fusarium solani 2	Fungi	Ascomycota	Pezizomycotina	616	S	0	0	0
MGG_07500T0	B2	Magnaporthe oryzae 8	Fungi	Ascomycota	Pezizomycotina	627	N	0	0	0
MGG_08046T0	B2	Magnaporthe oryzae 8	Fungi	Ascomycota	Pezizomycotina	620	S	1	0	1
MGG_13764T0	B2	Magnaporthe oryzae 8	Fungi	Ascomycota	Pezizomycotina	629	S	0	0	0
Mycfi1.estExt_Genewise1.C_12242	B2	Mycosphaerella fijiensis 2	Fungi	Ascomycota	Pezizomycotina	640	S	0	0	0
NCU05042T0	B2	Neurospora crassa 10	Fungi	Ascomycota	Pezizomycotina	620	S	0	0	0
Pa_5_1710	B2	Podospora anserina 3	Fungi	Ascomycota	Pezizomycotina	625	N	0	0	0
Pa_6_11170	B2	Podospora anserina 3	Fungi	Ascomycota	Pezizomycotina	595	S	0	0	0
PTRG_07756	B2	Pyrenophora tritici-repentis	Fungi	Ascomycota	Pezizomycotina	584	S	0	0	0
PTRG_09905	B2	Pyrenophora tritici-repentis	Fungi	Ascomycota	Pezizomycotina	562	S	0	0	0
SNOG_08624	B2	Stagonospora nodorum 2A	Fungi	Ascomycota	Pezizomycotina	574	S	0	0	0
fgenesh1_pm.61_#_2	B2	Trichoderma virens 2	Fungi	Ascomycota	Pezizomycotina	514	N	1	0	1
VDBG_05807	B2	Verticillium albo-atrum VaMs. 102 1	Fungi	Ascomycota	Pezizomycotina	602	S	0	0	0
VDAG_07741	B2	Verticillium dahliae VdLs. 17 1	Fungi	Ascomycota	Pezizomycotina	602	S	0	0	0
PITG_17302	C1	Phytophthora infestans 1	Chromista	Oomycota	Oomycetes	580	S	1	0	1
PITG_17323	C1	Phytophthora infestans 1	Chromista	Oomycota	Oomycetes	560	S	1	1	1
fgenesh1_pg.C_scaffold_45000023	C1	Phytophthora ramorum 1.1	Chromista	Oomycota	Oomycetes	558	S	1	1	1
fgenesh1_pg.C_scaffold_45000024	C1	Phytophthora ramorum 1.1	Chromista	Oomycota	Oomycetes	548	S	1	1	1
fgenesh1_pg.C_scaffold_45000025	C1	Phytophthora ramorum 1.1	Chromista	Oomycota	Oomycetes	547	S	1	2	2
fgenesh1_pg.C_scaffold_45000026	C1	Phytophthora ramorum 1.1	Chromista	Oomycota	Oomycetes	564	S	1	0	1
fgenesh1_pg.C_scaffold_45000027	C1	Phytophthora ramorum 1.1	Chromista	Oomycota	Oomycetes	666	S	1	2	2
fgenesh1_pg.C_scaffold_45000034	C1	Phytophthora ramorum 1.1	Chromista	Oomycota	Oomycetes	560	S	1	1	1
estExt_fgenesh1_pg.C_590030	C1	Phytophthora sojae 1.1	Chromista	Oomycota	Oomycetes	471	N	1	1	1
estExt_fgenesh1_pg.C_590034	C1	Phytophthora sojae 1.1	Chromista	Oomycota	Oomycetes	568	S	1	1	1
estExt_fgenesh1_pg.C_590035	C1	Phytophthora sojae 1.1	Chromista	Oomycota	Oomycetes	565	S	1	0	1
estExt_fgenesh1_pg.C_590041	C1	Phytophthora sojae 1.1	Chromista	Oomycota	Oomycetes	563	S	1	2	2
estExt_fgenesh1_pg.C_590044	C1	Phytophthora sojae 1.1	Chromista	Oomycota	Oomycetes	564	S	1	1	1
SPPG_00002	C1	Spizellomyces punctatus DAOM BR117	Fungi	Chytridiomycota	Chytridiomycetes	568	N	1	1	1
AFL2G_01047	C2	Aspergillus flavus 2 NEW	Fungi	Ascomycota	Pezizomycotina	552	N	0	0	0
An01g11120	C2	Aspergillus niger CBS 513.88	Fungi	Ascomycota	Pezizomycotina	586	N	1	1	1
BC1G_02966	C2	Botrytis cinerea 1A	Fungi	Ascomycota	Pezizomycotina	734	N	1	1	1
CIMG_00517.2	C2	Coccidioides immitis RS 2	Fungi	Ascomycota	Pezizomycotina	640	N	1	1	1
gw1.6.985.1	C2	Cochliobolus heterostrophus C5	Fungi	Ascomycota	Pezizomycotina	508	N	1	1	2
GLRG_06644T0	C2	Colletotrichum graminicola M1.001	Fungi	Ascomycota	Pezizomycotina	715	N	1	1	1
e_gw1.6.1686.1	C2	Cryphonectria parasitica	Fungi	Ascomycota	Pezizomycotina	711	N	1	1	1
estExt_fgenesh1_pg.C_110026	C2	Cryphonectria parasitica	Fungi	Ascomycota	Pezizomycotina	598	N	1	1	1
FGSG_13185T0	C2	Fusarium graminearum 3A	Fungi	Ascomycota	Pezizomycotina	677	N	1	1	1
FGSG_13825T0	C2	Fusarium graminearum 3A	Fungi	Ascomycota	Pezizomycotina	558	N	0	1	1
FOXG_13227T0	C2	Fusarium oxysporum 2A	Fungi	Ascomycota	Pezizomycotina	545	N	1	2	2
FOXG_16879T0	C2	Fusarium oxysporum 2A	Fungi	Ascomycota	Pezizomycotina	682	N	1	1	1
e_gw1.41.66.1	C2	Fusarium solani 2	Fungi	Ascomycota	Pezizomycotina	582	N	1	1	1
estExt_Genewise1Plus.C_sca_41_chr12_2_00178	C2	Fusarium solani 2	Fungi	Ascomycota	Pezizomycotina	682	N	1	1	1
FVEG_12301T0	C2	Fusarium verticillioides 3A	Fungi	Ascomycota	Pezizomycotina	545	N	1	2	2
FVEG_12929T0	C2	Fusarium verticillioides 3A	Fungi	Ascomycota	Pezizomycotina	700	N	1	1	1
MGG_17429T0	C2	Magnaporthe oryzae 8	Fungi	Ascomycota	Pezizomycotina	747	N	1	1	1
fgenesh1_pm.1_#_223	C2	Mycosphaerella fijiensis 2	Fungi	Ascomycota	Pezizomycotina	534	N	0	1	1
fgenesh1_pm.9_#_212	C2	Mycosphaerella fijiensis 2	Fungi	Ascomycota	Pezizomycotina	564	N	1	2	2
gw1.1.2506.1	C2	Mycosphaerella fijiensis 2	Fungi	Ascomycota	Pezizomycotina	571	N	1	1	1
e_gw1.1.153.1	C2	Mycosphaerella graminicola 2	Fungi	Ascomycota	Pezizomycotina	621	S	1	0	1
PAAG_06004	C2	Paracoccidioides brasiliensis Pb01	Fungi	Ascomycota	Pezizomycotina	556	N	1	1	1
EEA24557.1	C2	Penicillium marneffei 2	Fungi	Ascomycota	Pezizomycotina	690	N	1	1	1
PTRG_00697	C2	Pyrenophora tritici-repentis	Fungi	Ascomycota	Pezizomycotina	576	N	0	1	1
SS1G_07638.1	C2	Sclerotinia sclerotiorum 1	Fungi	Ascomycota	Pezizomycotina	620	N	1	0	1
SNOG_00402	C2	Stagonospora nodorum 2A	Fungi	Ascomycota	Pezizomycotina	592	N	0	2	2
estExt_Genewise1.C_901216	C2	Trichoderma virens 2	Fungi	Ascomycota	Pezizomycotina	538	N	1	1	1
gw1.1.1441.1	C2	Trichoderma virens 2	Fungi	Ascomycota	Pezizomycotina	517	N	1	1	2
TEQG_06663	C2	Trichophyton equinum 1	Fungi	Ascomycota	Pezizomycotina	565	N	1	1	1
NP_984335.1	C2	Ashbya gossypii AT3C10895	Fungi	Ascomycota	Saccharomycotina	500	N	1	2	2
CAG84216.1	C2	Yarrowia lipolytica	Fungi	Ascomycota	Saccharomycotina	695	N	1	1	1
fgenesh1_kg.3_#_1_#_Locus2984v1_medCvg25.9s	C2	Bjerkandera adusta 1	Fungi	Basidiomycota	Agaricomycotina	603	N	1	1	1
e_gw1.1.557.1	C2	Coniophora puteana	Fungi	Basidiomycota	Agaricomycotina	583	N	1	1	1
CNAG_03464T0	C2	Cryptococcus neoformans var. grubii H99	Fungi	Basidiomycota	Agaricomycotina	594	S	0	0	0
CNAG_03465T0	C2	Cryptococcus neoformans var. grubii H99	Fungi	Basidiomycota	Agaricomycotina	624	S	0	0	0
estExt_Genemark1.C_120061	C2	Dichomitus squalens 1	Fungi	Basidiomycota	Agaricomycotina	608	N	1	1	1
Fompi1.dfl_1_estExt_Genemark1.C_440090	C2	Fomitopsis pinicola FP-58527 SS1	Fungi	Basidiomycota	Agaricomycotina	604	N	1	1	1
Hetan1.estExt_fgenesh2_pm.C_110017	C2	Heterobasidion irregulare TC 32-1	Fungi	Basidiomycota	Agaricomycotina	648	S	0	1	1
Hetan1.fgenesh2_pg.C_scaffold_11000009	C2	Heterobasidion irregulare TC 32-1	Fungi	Basidiomycota	Agaricomycotina	674	S	0	1	1
estExt_fgenesh1_pm.C_2170001	C2	Phlebiopsis gigantea 1	Fungi	Basidiomycota	Agaricomycotina	601	N	1	1	1
estExt_fgenesh1_pm.C_400008	C2	Phlebiopsis gigantea 1	Fungi	Basidiomycota	Agaricomycotina	573	S	1	1	1
estExt_Genemark1.C_1560003	C2	Phlebiopsis gigantea 1	Fungi	Basidiomycota	Agaricomycotina	584	N	1	1	1
estExt_Genewise1Plus.C_1560006	C2	Phlebiopsis gigantea 1	Fungi	Basidiomycota	Agaricomycotina	530	N	1	1	1
e_gw1.76.55.1	C2	Postia placenta 1	Fungi	Basidiomycota	Agaricomycotina	513	N	1	1	1
estExt_fgenesh2_pg.C_10086	C2	Schizophyllum commune	Fungi	Basidiomycota	Agaricomycotina	628	N	0	0	0
Serla_S7_9.Genemark.11359_g	C2	Serpula lacrymans S7.9 v2.0	Fungi	Basidiomycota	Agaricomycotina	611	N	1	1	1
e_gw1.22.39.1	C2	Melampsora laricis-populina	Fungi	Basidiomycota	Pucciniomycotina	521	N	0	0	0
estExt_fgenesh1_kg.C_260028	C2	Melampsora laricis-populina	Fungi	Basidiomycota	Pucciniomycotina	667	S	0	0	0
estExt_Genewise1.C_130038	C2	Melampsora laricis-populina	Fungi	Basidiomycota	Pucciniomycotina	593	N	0	0	0
estExt_Genewise1Plus.C_30166	C2	Melampsora laricis-populina	Fungi	Basidiomycota	Pucciniomycotina	589	S	0	0	0
EuGene.00030221	C2	Melampsora laricis-populina	Fungi	Basidiomycota	Pucciniomycotina	629	S	0	0	0
EuGene.00030225	C2	Melampsora laricis-populina	Fungi	Basidiomycota	Pucciniomycotina	677	N	0	0	0
EuGene.00040197	C2	Melampsora laricis-populina	Fungi	Basidiomycota	Pucciniomycotina	653	S	0	0	0
EuGene.00120153	C2	Melampsora laricis-populina	Fungi	Basidiomycota	Pucciniomycotina	601	N	0	0	0
EuGene.00420093	C2	Melampsora laricis-populina	Fungi	Basidiomycota	Pucciniomycotina	589	N	0	0	0
EuGene.00430062	C2	Melampsora laricis-populina	Fungi	Basidiomycota	Pucciniomycotina	501	N	0	0	0
fgenesh2_pg.42_#_110	C2	Melampsora laricis-populina	Fungi	Basidiomycota	Pucciniomycotina	646	N	0	0	0
fgenesh2_pg.60_#_77	C2	Melampsora laricis-populina	Fungi	Basidiomycota	Pucciniomycotina	628	N	0	0	0
gw1.52.11.1	C2	Melampsora laricis-populina	Fungi	Basidiomycota	Pucciniomycotina	555	N	0	0	0
PGTG_03756	C2	Puccinia graminis	Fungi	Basidiomycota	Pucciniomycotina	800	N	0	0	0
PGTG_03898	C2	Puccinia graminis	Fungi	Basidiomycota	Pucciniomycotina	818	S	0	0	0
PGTG_16569	C2	Puccinia graminis	Fungi	Basidiomycota	Pucciniomycotina	554	N	0	0	0
PGTG_17911	C2	Puccinia graminis	Fungi	Basidiomycota	Pucciniomycotina	487	N	0	0	0
MGL_3078	C2	Malassezia globosa	Fungi	Basidiomycota	Ustilaginomycotina	696	N	1	1	1
MGL_3079	C2	Malassezia globosa	Fungi	Basidiomycota	Ustilaginomycotina	655	N	1	1	1
UM05802.1	C2	Ustilago maydis 521 1	Fungi	Basidiomycota	Ustilaginomycotina	695	N	1	1	1
UM05861.1	C2	Ustilago maydis 521 1	Fungi	Basidiomycota	Ustilaginomycotina	710	S	1	1	1
AFL2G_01113	C3	Aspergillus flavus 2 NEW	Fungi	Ascomycota	Pezizomycotina	587	S	1	1	1
AFL2G_05482	C3	Aspergillus flavus 2 NEW	Fungi	Ascomycota	Pezizomycotina	664	S	1	0	1
AFL2G_09420	C3	Aspergillus flavus 2 NEW	Fungi	Ascomycota	Pezizomycotina	598	S	1	1	1
AFL2G_09924	C3	Aspergillus flavus 2 NEW	Fungi	Ascomycota	Pezizomycotina	592	S	1	1	1
Afu1g15670	C3	Aspergillus fumigatus Af293	Fungi	Ascomycota	Pezizomycotina	596	N	1	1	1
ANID_00901	C3	Aspergillus nidulans 4	Fungi	Ascomycota	Pezizomycotina	601	S	1	1	1
ANID_06635	C3	Aspergillus nidulans 4	Fungi	Ascomycota	Pezizomycotina	609	S	1	0	1
An01g13660	C3	Aspergillus niger CBS 513.88	Fungi	Ascomycota	Pezizomycotina	596	S	1	2	2
An01g14010	C3	Aspergillus niger CBS 513.88	Fungi	Ascomycota	Pezizomycotina	602	S	1	1	1
An03g03750	C3	Aspergillus niger CBS 513.88	Fungi	Ascomycota	Pezizomycotina	614	S	1	1	1
An04g10400	C3	Aspergillus niger CBS 513.88	Fungi	Ascomycota	Pezizomycotina	605	S	1	1	1
An05g02540	C3	Aspergillus niger CBS 513.88	Fungi	Ascomycota	Pezizomycotina	588	S	1	2	2
GLRG_06593T0	C3	Colletotrichum graminicola M1.001	Fungi	Ascomycota	Pezizomycotina	595	S	1	1	1
GLRG_08623T0	C3	Colletotrichum graminicola M1.001	Fungi	Ascomycota	Pezizomycotina	626	S	1	1	1
GLRG_08638T0	C3	Colletotrichum graminicola M1.001	Fungi	Ascomycota	Pezizomycotina	607	S	1	2	2
GLRG_11571T0	C3	Colletotrichum graminicola M1.001	Fungi	Ascomycota	Pezizomycotina	585	S	0	0	0
GLRG_11573T0	C3	Colletotrichum graminicola M1.001	Fungi	Ascomycota	Pezizomycotina	625	N	0	0	0
CH063_02500T0	C3	Colletotrichum higginsianum	Fungi	Ascomycota	Pezizomycotina	628	S	1	1	1
CH063_06951T0	C3	Colletotrichum higginsianum	Fungi	Ascomycota	Pezizomycotina	566	N	0	0	0
CH063_07954T0	C3	Colletotrichum higginsianum	Fungi	Ascomycota	Pezizomycotina	591	S	0	0	0
CH063_12092T0	C3	Colletotrichum higginsianum	Fungi	Ascomycota	Pezizomycotina	595	S	1	1	1
e_gw1.1.356.1	C3	Cryphonectria parasitica	Fungi	Ascomycota	Pezizomycotina	682	N	0	0	0
e_gw1.1.474.1	C3	Cryphonectria parasitica	Fungi	Ascomycota	Pezizomycotina	591	S	0	0	0
FGSG_02328T0	C3	Fusarium graminearum 3A	Fungi	Ascomycota	Pezizomycotina	677	N	1	1	1
FGSG_03506T0	C3	Fusarium graminearum 3A	Fungi	Ascomycota	Pezizomycotina	414	N	0	0	0
FGSG_03507T0	C3	Fusarium graminearum 3A	Fungi	Ascomycota	Pezizomycotina	590	S	0	0	0
FOXG_05006T0	C3	Fusarium oxysporum 2A	Fungi	Ascomycota	Pezizomycotina	602	S	1	2	2
FOXG_16709T0	C3	Fusarium oxysporum 2A	Fungi	Ascomycota	Pezizomycotina	454	N	0	1	1
FOXG_16776T0	C3	Fusarium oxysporum 2A	Fungi	Ascomycota	Pezizomycotina	345	N	0	0	0
e_gw1.82.90.1	C3	Fusarium solani 2	Fungi	Ascomycota	Pezizomycotina	614	S	1	1	1
MGG_08523T0	C3	Magnaporthe oryzae 8	Fungi	Ascomycota	Pezizomycotina	640	S	1	1	1
MGG_09102T0	C3	Magnaporthe oryzae 8	Fungi	Ascomycota	Pezizomycotina	602	S	0	0	0
MGG_09103T0	C3	Magnaporthe oryzae 8	Fungi	Ascomycota	Pezizomycotina	676	N	0	0	0
estExt_fgenesh1_kg.C_30293	C3	Mycosphaerella fijiensis 2	Fungi	Ascomycota	Pezizomycotina	775	S	1	1	1
fgenesh1_pm.9_#_178	C3	Mycosphaerella fijiensis 2	Fungi	Ascomycota	Pezizomycotina	605	S	1	1	1
e_gw1.2.216.1	C3	Mycosphaerella graminicola 2	Fungi	Ascomycota	Pezizomycotina	555	N	0	0	0
e_gw1.2.261.1	C3	Mycosphaerella graminicola 2	Fungi	Ascomycota	Pezizomycotina	590	S	0	0	0
e_gw1.5.176.1	C3	Mycosphaerella graminicola 2	Fungi	Ascomycota	Pezizomycotina	638	N	0	0	0
e_gw1.5.959.1	C3	Mycosphaerella graminicola 2	Fungi	Ascomycota	Pezizomycotina	578	N	0	0	0
NFIA_009660	C3	Neosartorya fischeri 2	Fungi	Ascomycota	Pezizomycotina	596	N	1	1	1
NFIA_092950	C3	Neosartorya fischeri 2	Fungi	Ascomycota	Pezizomycotina	588	S	1	1	1
PAAG_03681	C3	Paracoccidioides brasiliensis Pb01	Fungi	Ascomycota	Pezizomycotina	604	S	1	1	1
EEA24200.1	C3	Penicillium marneffei 2	Fungi	Ascomycota	Pezizomycotina	593	S	1	1	1
SNOG_08616	C3	Stagonospora nodorum 2A	Fungi	Ascomycota	Pezizomycotina	624	S	1	1	1
SNOG_14425	C3	Stagonospora nodorum 2A	Fungi	Ascomycota	Pezizomycotina	518	N	1	1	1
Trive1.estExt_Genewise1.C_320177	C3	Trichoderma virens 2	Fungi	Ascomycota	Pezizomycotina	605	S	1	2	2
Trive1.fgenesh1_pg.C_scaffold_22000100	C3	Trichoderma virens 2	Fungi	Ascomycota	Pezizomycotina	615	S	1	1	1
TEQG_05189	C3	Trichophyton equinum 1	Fungi	Ascomycota	Pezizomycotina	617	S	1	1	1
TEQG_05791	C3	Trichophyton equinum 1	Fungi	Ascomycota	Pezizomycotina	603	S	1	1	1
augustus-scaffold_8.g473	C3	Schizophyllum commune	Fungi	Basidiomycota	Agaricomycotina	676	S	1	0	1
estExt_fgenesh2_pg.C_110022	C3	Schizophyllum commune	Fungi	Basidiomycota	Agaricomycotina	690	S	1	0	1
UM04102.1	C3	Ustilago maydis 521 1	Fungi	Basidiomycota	Ustilaginomycotina	612	S	0	0	0
UM05361.1	C3	Ustilago maydis 521 1	Fungi	Basidiomycota	Ustilaginomycotina	899	N	1	1	1
Afu4g14490	D1	Aspergillus fumigatus Af293	Fungi	Ascomycota	Pezizomycotina	609	S	1	1	1
An01g00860	D1	Aspergillus niger CBS 513.88	Fungi	Ascomycota	Pezizomycotina	598	S	1	1	1
An12g05810	D1	Aspergillus niger CBS 513.88	Fungi	Ascomycota	Pezizomycotina	672	S	1	1	1
An16g02020	D1	Aspergillus niger CBS 513.88	Fungi	Ascomycota	Pezizomycotina	658	N	1	1	1
An18g02690	D1	Aspergillus niger CBS 513.88	Fungi	Ascomycota	Pezizomycotina	648	N	1	0	1
BC1G_00248	D1	Botrytis cinerea 1A	Fungi	Ascomycota	Pezizomycotina	448	N	1	1	1
BC1G_09830	D1	Botrytis cinerea 1A	Fungi	Ascomycota	Pezizomycotina	411	N	1	1	1
BC1G_11244	D1	Botrytis cinerea 1A	Fungi	Ascomycota	Pezizomycotina	532	N	1	1	1
BC1G_11266	D1	Botrytis cinerea 1A	Fungi	Ascomycota	Pezizomycotina	589	S	1	1	1
CIMG_08002.2	D1	Coccidioides immitis RS 2	Fungi	Ascomycota	Pezizomycotina	635	N	1	0	1
e_gw1.1.140.1	D1	Cochliobolus heterostrophus C5	Fungi	Ascomycota	Pezizomycotina	535	N	1	1	1
GLRG_11334T0	D1	Colletotrichum graminicola M1.001	Fungi	Ascomycota	Pezizomycotina	532	N	1	1	1
GLRG_11502T0	D1	Colletotrichum graminicola M1.001	Fungi	Ascomycota	Pezizomycotina	593	S	1	1	1
CH063_10424T0	D1	Colletotrichum higginsianum	Fungi	Ascomycota	Pezizomycotina	691	N	1	1	1
e_gw1.5.787.1	D1	Cryphonectria parasitica	Fungi	Ascomycota	Pezizomycotina	584	N	1	1	1
e_gw1.9.379.1	D1	Cryphonectria parasitica	Fungi	Ascomycota	Pezizomycotina	533	N	1	1	1
estExt_fgenesh1_pg.C_20349	D1	Cryphonectria parasitica	Fungi	Ascomycota	Pezizomycotina	659	S	1	1	1
FGSG_00142T0	D1	Fusarium graminearum 3A	Fungi	Ascomycota	Pezizomycotina	629	N	1	1	1
FOXG_12706T0	D1	Fusarium oxysporum 2A	Fungi	Ascomycota	Pezizomycotina	644	N	1	1	1
FOXG_13185T0	D1	Fusarium oxysporum 2A	Fungi	Ascomycota	Pezizomycotina	531	N	0	0	0
FOXG_17211T0	D1	Fusarium oxysporum 2A	Fungi	Ascomycota	Pezizomycotina	637	N	1	1	1
e_gw1.69.55.1	D1	Fusarium solani 2	Fungi	Ascomycota	Pezizomycotina	650	N	1	1	1
fgenesh1_pg.sca_30_chr11_1_0000066	D1	Fusarium solani 2	Fungi	Ascomycota	Pezizomycotina	653	S	1	1	1
fgenesh1_pg.sca_5_chr5_3_0000518	D1	Fusarium solani 2	Fungi	Ascomycota	Pezizomycotina	583	N	0	0	0
FVEG_12358T0	D1	Fusarium verticillioides 3A	Fungi	Ascomycota	Pezizomycotina	540	N	1	1	1
MGG_02876T0	D1	Magnaporthe oryzae 8	Fungi	Ascomycota	Pezizomycotina	595	N	0	0	0
fgenesh1_pm.1_#_1548	D1	Mycosphaerella fijiensis 2	Fungi	Ascomycota	Pezizomycotina	600	N	1	1	2
Mycfi1.estExt_Genewise1Plus.C_21016	D1	Mycosphaerella fijiensis 2	Fungi	Ascomycota	Pezizomycotina	666	S	1	1	1
Mycfi1.fgenesh1_pg.C_scaffold_3000472	D1	Mycosphaerella fijiensis 2	Fungi	Ascomycota	Pezizomycotina	675	N	1	0	1
NFIA_072100	D1	Neosartorya fischeri 2	Fungi	Ascomycota	Pezizomycotina	668	N	1	1	1
NFIA_101880	D1	Neosartorya fischeri 2	Fungi	Ascomycota	Pezizomycotina	605	S	1	1	1
NCU00526T0	D1	Neurospora crassa 10	Fungi	Ascomycota	Pezizomycotina	604	N	0	0	0
NCU07920T0	D1	Neurospora crassa 10	Fungi	Ascomycota	Pezizomycotina	739	S	1	1	1
NCU09023T0	D1	Neurospora crassa 10	Fungi	Ascomycota	Pezizomycotina	700	S	1	1	1
EEA18556.1	D1	Penicillium marneffei 2	Fungi	Ascomycota	Pezizomycotina	626	S	0	0	0
EEA21740.1	D1	Penicillium marneffei 2	Fungi	Ascomycota	Pezizomycotina	594	N	1	1	1
EEA23453.1	D1	Penicillium marneffei 2	Fungi	Ascomycota	Pezizomycotina	392	N	0	0	0
EEA26190.1	D1	Penicillium marneffei 2	Fungi	Ascomycota	Pezizomycotina	585	S	1	0	1
Pa_1_15470	D1	Podospora anserina 3	Fungi	Ascomycota	Pezizomycotina	594	N	0	0	0
Pa_1_16470	D1	Podospora anserina 3	Fungi	Ascomycota	Pezizomycotina	658	S	1	1	1
Pa_5_4140	D1	Podospora anserina 3	Fungi	Ascomycota	Pezizomycotina	702	N	1	1	1
Pa_6_10630	D1	Podospora anserina 3	Fungi	Ascomycota	Pezizomycotina	568	S	0	0	0
Pa_6_7880	D1	Podospora anserina 3	Fungi	Ascomycota	Pezizomycotina	758	N	1	1	1
Pa_7_3560	D1	Podospora anserina 3	Fungi	Ascomycota	Pezizomycotina	641	N	1	1	1
PTRG_00104	D1	Pyrenophora tritici-repentis	Fungi	Ascomycota	Pezizomycotina	566	N	1	1	1
PTRG_00265	D1	Pyrenophora tritici-repentis	Fungi	Ascomycota	Pezizomycotina	593	N	1	1	1
SS1G_04196.1	D1	Sclerotinia sclerotiorum 1	Fungi	Ascomycota	Pezizomycotina	596	S	1	1	1
SS1G_05112.1	D1	Sclerotinia sclerotiorum 1	Fungi	Ascomycota	Pezizomycotina	600	S	1	1	1
SS1G_06365.1	D1	Sclerotinia sclerotiorum 1	Fungi	Ascomycota	Pezizomycotina	577	N	1	1	1
fgenesh1_pm.85_#_274	D1	Trichoderma virens 2	Fungi	Ascomycota	Pezizomycotina	588	N	1	1	1
TEQG_02128	D1	Trichophyton equinum 1	Fungi	Ascomycota	Pezizomycotina	642	S	1	1	1
TEQG_05679	D1	Trichophyton equinum 1	Fungi	Ascomycota	Pezizomycotina	630	S	1	1	1
UREG_02285.1	D1	Uncinocarpus reesii	Fungi	Ascomycota	Pezizomycotina	632	S	1	0	1
AFL2G_10583	D2	Aspergillus flavus 2 NEW	Fungi	Ascomycota	Pezizomycotina	586	S	0	0	0
AFL2G_11750	D2	Aspergillus flavus 2 NEW	Fungi	Ascomycota	Pezizomycotina	540	N	0	0	0
ANID_05397	D2	Aspergillus nidulans 4	Fungi	Ascomycota	Pezizomycotina	664	S	0	0	0
ANID_06830	D2	Aspergillus nidulans 4	Fungi	Ascomycota	Pezizomycotina	455	N	1	0	1
ANID_09170	D2	Aspergillus nidulans 4	Fungi	Ascomycota	Pezizomycotina	570	S	0	0	0
An05g02340	D2	Aspergillus niger CBS 513.88	Fungi	Ascomycota	Pezizomycotina	559	S	0	0	0
An08g08450	D2	Aspergillus niger CBS 513.88	Fungi	Ascomycota	Pezizomycotina	594	S	0	0	0
An11g03580	D2	Aspergillus niger CBS 513.88	Fungi	Ascomycota	Pezizomycotina	563	S	0	0	0
BC1G_00138	D2	Botrytis cinerea 1A	Fungi	Ascomycota	Pezizomycotina	557	N	1	1	1
BC1G_08553	D2	Botrytis cinerea 1A	Fungi	Ascomycota	Pezizomycotina	581	S	1	1	1
BC1G_10329	D2	Botrytis cinerea 1A	Fungi	Ascomycota	Pezizomycotina	663	S	1	1	1
BC1G_14349	D2	Botrytis cinerea 1A	Fungi	Ascomycota	Pezizomycotina	710	S	0	0	0
BC1G_15514	D2	Botrytis cinerea 1A	Fungi	Ascomycota	Pezizomycotina	529	N	1	1	1
estExt_fgenesh1_pg.C_60030	D2	Cochliobolus heterostrophus C5	Fungi	Ascomycota	Pezizomycotina	591	S	1	1	1
estExt_Genewise1Plus.C_250274	D2	Cochliobolus heterostrophus C5	Fungi	Ascomycota	Pezizomycotina	572	S	0	0	0
estExt_Genewise1Plus.C_80126	D2	Cochliobolus heterostrophus C5	Fungi	Ascomycota	Pezizomycotina	525	N	1	1	1
fgenesh1_pg.C_scaffold_32000041	D2	Cochliobolus heterostrophus C5	Fungi	Ascomycota	Pezizomycotina	616	S	1	1	1
GLRG_03376T0	D2	Colletotrichum graminicola M1.001	Fungi	Ascomycota	Pezizomycotina	574	S	1	1	1
GLRG_04158T0	D2	Colletotrichum graminicola M1.001	Fungi	Ascomycota	Pezizomycotina	562	S	0	0	0
GLRG_04766T0	D2	Colletotrichum graminicola M1.001	Fungi	Ascomycota	Pezizomycotina	572	S	0	0	0
GLRG_08949T0	D2	Colletotrichum graminicola M1.001	Fungi	Ascomycota	Pezizomycotina	598	S	1	1	1
CH063_03624T0	D2	Colletotrichum higginsianum	Fungi	Ascomycota	Pezizomycotina	505	N	1	1	1
CH063_05571T0	D2	Colletotrichum higginsianum	Fungi	Ascomycota	Pezizomycotina	572	S	0	0	0
CH063_09677T0	D2	Colletotrichum higginsianum	Fungi	Ascomycota	Pezizomycotina	561	S	0	0	0
e_gw1.3.1490.1	D2	Cryphonectria parasitica	Fungi	Ascomycota	Pezizomycotina	592	S	1	1	1
estExt_fgenesh1_pm.C_40682	D2	Cryphonectria parasitica	Fungi	Ascomycota	Pezizomycotina	556	S	0	0	0
estExt_Genewise1.C_71148	D2	Cryphonectria parasitica	Fungi	Ascomycota	Pezizomycotina	576	S	0	0	0
estExt_Genewise1Plus.C_91209	D2	Cryphonectria parasitica	Fungi	Ascomycota	Pezizomycotina	567	S	1	0	1
fgenesh1_pg.C_scaffold_2000432	D2	Cryphonectria parasitica	Fungi	Ascomycota	Pezizomycotina	575	S	0	0	0
fgenesh1_pg.C_scaffold_3000452	D2	Cryphonectria parasitica	Fungi	Ascomycota	Pezizomycotina	591	S	1	1	1
fgenesh1_pm.C_scaffold_9000192	D2	Cryphonectria parasitica	Fungi	Ascomycota	Pezizomycotina	567	S	0	0	0
FGSG_09646T0	D2	Fusarium graminearum 3A	Fungi	Ascomycota	Pezizomycotina	572	S	0	0	0
FGSG_10604T0	D2	Fusarium graminearum 3A	Fungi	Ascomycota	Pezizomycotina	566	N	0	0	0
FOXG_06344T0	D2	Fusarium oxysporum 2A	Fungi	Ascomycota	Pezizomycotina	571	S	0	0	0
FOXG_13421T0	D2	Fusarium oxysporum 2A	Fungi	Ascomycota	Pezizomycotina	566	S	0	0	0
e_gw1.18.172.1	D2	Fusarium solani 2	Fungi	Ascomycota	Pezizomycotina	572	S	0	0	0
fgenesh1_pm.sca_19_chr4_3_0000144	D2	Fusarium solani 2	Fungi	Ascomycota	Pezizomycotina	593	N	0	0	0
FVEG_04196T0	D2	Fusarium verticillioides 3A	Fungi	Ascomycota	Pezizomycotina	547	S	0	0	0
FVEG_11854T0	D2	Fusarium verticillioides 3A	Fungi	Ascomycota	Pezizomycotina	573	N	0	0	0
MGG_05790T0	D2	Magnaporthe oryzae 8	Fungi	Ascomycota	Pezizomycotina	572	S	0	0	0
MGG_08127T0	D2	Magnaporthe oryzae 8	Fungi	Ascomycota	Pezizomycotina	604	S	1	1	1
MGG_09139T0	D2	Magnaporthe oryzae 8	Fungi	Ascomycota	Pezizomycotina	597	S	0	0	0
MGG_11608T0	D2	Magnaporthe oryzae 8	Fungi	Ascomycota	Pezizomycotina	597	S	1	1	1
MGG_13464T0	D2	Magnaporthe oryzae 8	Fungi	Ascomycota	Pezizomycotina	609	S	1	1	1
estExt_fgenesh1_pm.C_90108	D2	Mycosphaerella fijiensis 2	Fungi	Ascomycota	Pezizomycotina	602	N	1	1	1
fgenesh1_pm.8_#_320	D2	Mycosphaerella fijiensis 2	Fungi	Ascomycota	Pezizomycotina	587	N	0	0	0
Mycfi1.e_gw1.1.3992.1	D2	Mycosphaerella fijiensis 2	Fungi	Ascomycota	Pezizomycotina	533	N	0	0	0
Mycfi1.e_gw1.14.808.1	D2	Mycosphaerella fijiensis 2	Fungi	Ascomycota	Pezizomycotina	567	S	0	0	0
e_gw1.3.164.1	D2	Mycosphaerella graminicola 2	Fungi	Ascomycota	Pezizomycotina	581	S	1	1	1
estExt_fgenesh1_pg.C_chr_50595	D2	Mycosphaerella graminicola 2	Fungi	Ascomycota	Pezizomycotina	723	S	0	0	0
NCU02201T0	D2	Neurospora crassa 10	Fungi	Ascomycota	Pezizomycotina	588	S	1	0	1
NCU04528T0	D2	Neurospora crassa 10	Fungi	Ascomycota	Pezizomycotina	619	S	1	1	1
NCU05604T0	D2	Neurospora crassa 10	Fungi	Ascomycota	Pezizomycotina	607	S	1	1	1
NCU09279T0	D2	Neurospora crassa 10	Fungi	Ascomycota	Pezizomycotina	601	S	1	1	1
NCU12141T0	D2	Neurospora crassa 10	Fungi	Ascomycota	Pezizomycotina	595	S	1	1	1
PAAG_00163	D2	Paracoccidioides brasiliensis Pb01	Fungi	Ascomycota	Pezizomycotina	557	N	1	0	1
EEA21273.1	D2	Penicillium marneffei 2	Fungi	Ascomycota	Pezizomycotina	563	N	1	1	1
EEA28482.1	D2	Penicillium marneffei 2	Fungi	Ascomycota	Pezizomycotina	568	S	1	1	1
Pa_5_1200	D2	Podospora anserina 3	Fungi	Ascomycota	Pezizomycotina	621	N	1	1	1
Pa_5_4660	D2	Podospora anserina 3	Fungi	Ascomycota	Pezizomycotina	634	N	0	0	0
Pa_5_9860	D2	Podospora anserina 3	Fungi	Ascomycota	Pezizomycotina	597	N	1	1	1
Pa_7_4200	D2	Podospora anserina 3	Fungi	Ascomycota	Pezizomycotina	628	N	1	1	1
PTRG_00711	D2	Pyrenophora tritici-repentis	Fungi	Ascomycota	Pezizomycotina	599	S	1	1	1
PTRG_02291	D2	Pyrenophora tritici-repentis	Fungi	Ascomycota	Pezizomycotina	593	N	0	0	0
PTRG_10078	D2	Pyrenophora tritici-repentis	Fungi	Ascomycota	Pezizomycotina	567	S	0	0	0
SS1G_00974.1	D2	Sclerotinia sclerotiorum 1	Fungi	Ascomycota	Pezizomycotina	580	S	1	1	1
SS1G_11927.1	D2	Sclerotinia sclerotiorum 1	Fungi	Ascomycota	Pezizomycotina	652	S	1	1	1
SS1G_13036.1	D2	Sclerotinia sclerotiorum 1	Fungi	Ascomycota	Pezizomycotina	723	S	0	0	0
SNOG_02299	D2	Stagonospora nodorum 2A	Fungi	Ascomycota	Pezizomycotina	595	S	1	1	1
SNOG_06494	D2	Stagonospora nodorum 2A	Fungi	Ascomycota	Pezizomycotina	756	N	0	0	0
Trive1.e_gw1.20.37.1	D2	Trichoderma virens 2	Fungi	Ascomycota	Pezizomycotina	566	S	0	0	0
TEQG_04489	D2	Trichophyton equinum 1	Fungi	Ascomycota	Pezizomycotina	585	S	1	0	1
VDBG_00424	D2	Verticillium albo-atrum VaMs. 102 1	Fungi	Ascomycota	Pezizomycotina	552	S	1	0	1
VDBG_06406	D2	Verticillium albo-atrum VaMs. 102 1	Fungi	Ascomycota	Pezizomycotina	568	S	0	0	0
VDAG_00034	D2	Verticillium dahliae VdLs. 17 1	Fungi	Ascomycota	Pezizomycotina	548	S	1	0	1
VDAG_03556	D2	Verticillium dahliae VdLs. 17 1	Fungi	Ascomycota	Pezizomycotina	568	S	0	0	0
